# Supplementary material for: Summary of taxonomy changes ratified by the International Committee on Taxonomy of Viruses (ICTV) from the Animal DNA Viruses and Retroviruses Subcommittee, 2025
Source: J Gen Virol. 2025 Jul 25;106(7):002113. doi: 10.1099/jgv.0.002113 (PMC12451622; doi:10.1099/jgv.0.002113)
Supplement: Supplementary Material 1. [file jgv-106-02113-s001.xlsx]

## Sheet: csvfile
2024.001D	Table 1	Operation	Rank	New taxon name	Exemplar	Accession
2024.001D	Table 1	New taxon	Species	Alphabaculovirus alterhycuneae	Hypantria cunea nucleopolyhedrovirus B	OL686893
2024.002D	Table 2	Operation	Rank	New taxon name	Exemplar	Accession
2024.002D	Table 2	New taxon	Species	Circovirus dever	bream circovirus 1	KF358279
2024.002D	Table 2	New taxon	Species	Circovirus razbora	Pseudorasbora circovirus 1	MN837844
2024.002D	Table 2	New taxon	Species	Circovirus baizhenhe	white-naped crane circovirus 1	MN928908
2024.002D	Table 2	New taxon	Species	Circovirus patkany	brown rat circovirus 1	OR553090
2024.002D	Table 2	New taxon	Species	Circovirus python	black-headed python circovirus 1	MH368042
2024.003D	Table 3	Operation	Rank	New taxon name	Exemplar	Accession
2024.003D	Table 3	New taxon	Species	Alphapolyomavirus castoris	Castor fiber polyomavirus 1	OR735477
2024.003D	Table 3	New taxon	Species	Alphapolyomavirus epserotini	Eptesicus serotinus polyomavirus 1	OK428546
2024.003D	Table 3	New taxon	Species	Alphapolyomavirus myodaubentonii	Myotis daubentonii polyomavirus 2	OK300052
2024.003D	Table 3	New taxon	Species	Betapolyomavirus hipposideri	Rhinolophus hipposideros polyomavirus 1	MT276890
2024.004D	Table 4	Operation	Rank	New taxon name	Exemplar	Accession
2024.004D	Table 4	New taxon	Species	Mastadenovirus marmotae	marmot adenovirus 1	PP098964
2024.004D	Table 4	New taxon	Species	Mastadenovirus capreoli	roe deer adenovirus 1; adenovirus capreolus32301	BK066828
2024.004D	Table 4	New taxon	Species	Mastadenovirus vespertilionis	bat adenovirus 33390	BK066631
2024.004D	Table 4	New taxon	Species	Mastadenovirus desmodi	vampire bat adenovirus; adenovirus desmodus35011	BK066905
2024.004D	Table 4	New taxon	Species	Mastadenovirus cardiodermatis	heart-nosed bat adenovirus	PP711818
2024.004D	Table 4	New taxon	Species	Mastadenovirus fructus	Leschenault's rousette adenovirus	OR998962
2024.004D	Table 4	New taxon	Species	Mastadenovirus arvicolinae	vole adenovirus 1; adenovirus myodes38640	BK066403
2024.004D	Table 4	New taxon	Species	Aviadenovirus phalacrocoracidae	great cormorant adenovirus 1	OR529407
2024.004D	Table 4	New taxon	Species	Aviadenovirus oti	Eurasian scops owl adenovirus 1; Otus scops adenovirus	ON843719
2024.004D	Table 4	New taxon	Species	Aviadenovirus orioli	black-naped oriole adenovirus; Oriolus adenovirus	MZ819701
2024.004D	Table 4	New taxon	Species	Aviadenovirus roseae	psittacine adenovirus 12	OR871655
2024.004D	Table 4	New taxon	Species	Aviadenovirus cerasi	duck adenovirus 6	MK757473
2024.004D	Table 4	New taxon	Species	Barthadenovirus gerygones	grey warbler adenovirus 1	OQ986611
2024.004D	Table 4	New taxon	Species	Barthadenovirus zootherae	scaly thrush (Zoothera dauma) adenovirus 1	OR233592
2024.004D	Table 4	New taxon	Species	Barthadenovirus varani	varanus adenovirus 37597	BK066675
2024.004D	Table 4	New taxon	Species	Barthadenovirus zootocae	viviparous lizard adenovirus 1; adenovirus zootoca35082	BK066448
2024.005D	Table 5	Operation	Rank	New taxon name	Exemplar	Accession
2024.005D	Table 5	New taxon	Species	Alphabaculovirus pastagnalis	Parapoynx stagnalis nucleopolyhedrovirus	ON704650
2024.005D	Table 5	New taxon	Species	Alphabaculovirus pavitrealis	Palpita vitrealis nucleopolyhedrovirus	OL685370
2024.005D	Table 5	New taxon	Species	Alphabaculovirus spocosmioidis	Spodoptera cosmioides nucleopolyhedrovirus	MK419955
2024.005D	Table 5	New taxon	Species	Betabaculovirus psincretae	Psilogramma increta granulovirus	ON803509
2024.005D	Table 6	Operation	Rank	Abolished taxon name
2024.005D	Table 6	Abolish taxon	Species	Alphabaculovirus altermaconfiguratae
2024.007D	Table 7	Operation	Rank	New taxon name	Exemplar	Accession
2024.007D	Table 7	New taxon	Family	Filamentoviridae
2024.007D	Table 7	New taxon	Genus	Alphafilamentovirus
2024.007D	Table 7	New taxon	Species	Alphafilamentovirus leboulardi	Leptopilina boulardi filamentous virus	KY009685
2024.007D	Table 7	New taxon	Genus	Betafilamentovirus
2024.007D	Table 7	New taxon	Species	Betafilamentovirus cocongregatae	Cotesia congregata filamentous virus 1	OY734801
2024.007D	Table 7	New taxon	Species	Betafilamentovirus altercocongregatae	Cotesia congregata filamentous virus 2	OR120048
2024.008D	Table 8	Operation	Rank	New taxon	Exemplar	Accession
2024.008D	Table 8	New taxon	Species	Protoambidensovirus incertum3	Ambidensovirus sp.	MN784124
2024.008D	Table 8	New taxon	Species	Scindoambidensovirus dipteran1	Burswood densovirus	PP066244
2024.008D	Table 8	New taxon	Species	Protoambidensovirus incertum2	ParvoviridaeDogfe426C1	OQ198120
2024.008D	Table 8	New taxon	Species	Protoambidensovirus incertum4	ParvoviridaeDogfe420C1	OQ198121
2024.008D	Table 8	New taxon	Species	Blattambidensovirus incertum5	ParvoviridaeDogfe393C1	OQ198124
2024.008D	Table 8	New taxon	Species	Protoambidensovirus incertum5	Densovirinae sp.	MT138256
2024.008D	Table 8	New taxon	Species	Aquambidensovirus asteroid3	uncultured densovirus clone EtaDV1	MT733014
2024.008D	Table 8	New taxon	Species	Aquambidensovirus asteroid4	uncultured densovirus clone EtaDV2	MT733015
2024.008D	Table 8	New taxon	Species	Aquambidensovirus asteroid5	uncultured densovirus clone EtaDV3	MT733016
2024.008D	Table 8	New taxon	Species	Aquambidensovirus asteroid6	uncultured densovirus clone LaaDV1	MT733017
2024.008D	Table 8	New taxon	Species	Aquambidensovirus asteroid7	uncultured densovirus clone LaaDV2	MT733018
2024.008D	Table 8	New taxon	Species	Aquambidensovirus asteroid8	uncultured densovirus clone LaaDV3	MT733019
2024.008D	Table 8	New taxon	Species	Aquambidensovirus asteroid9	uncultured densovirus clone LmaDV1	MT733023
2024.008D	Table 8	New taxon	Species	Aquambidensovirus asteroid10	uncultured densovirus clone NgaDV1	MT733025
2024.008D	Table 8	New taxon	Species	Aquambidensovirus asteroid11	uncultured densovirus clone NgaDV3	MT733027
2024.008D	Table 8	New taxon	Species	Aquambidensovirus asteroid12	uncultured densovirus clone NgaDV4	MT733028
2024.008D	Table 8	New taxon	Species	Aquambidensovirus asteroid13	uncultured densovirus clone PhaDV4	MT733034
2024.008D	Table 8	New taxon	Species	Aquambidensovirus asteroid14	uncultured densovirus clone PoaDV2	MT733038
2024.008D	Table 8	New taxon	Species	Aquambidensovirus asteroid15	uncultured densovirus clone PoaDV3	MT733039
2024.008D	Table 8	New taxon	Species	Aquambidensovirus asteroid16	uncultured densovirus clone PoaDV4	MT733040
2024.008D	Table 8	New taxon	Species	Aquambidensovirus asteroid17	uncultured densovirus clone PoaDV5	MT733041
2024.008D	Table 8	New taxon	Species	Aquambidensovirus asteroid18	uncultured densovirus clone PoaDV6	MT733042
2024.008D	Table 8	New taxon	Species	Aquambidensovirus asteroid19	uncultured densovirus clone PoaDV7	MT733043
2024.008D	Table 8	New taxon	Species	Aquambidensovirus asteroid20	uncultured densovirus clone PoaDV8	MT733044
2024.008D	Table 8	New taxon	Species	Aquambidensovirus asteroid22	uncultured densovirus clone PoaDV11	MT733047
2024.008D	Table 8	New taxon	Species	Aquambidensovirus asteroid21	uncultured densovirus clone PoaDV13	MT733049
2024.008D	Table 8	New taxon	Species	Aveparvovirus psittacine1	Ara ararauna aveparvovirus	MW046460
2024.008D	Table 8	New taxon	Species	Aveparvovirus avian1	bird parvovirus strain Bir-01-1	OP894050
2024.008D	Table 8	New taxon	Species	Aveparvovirus psittacine2	parvovirus par081par1	MT138266
2024.008D	Table 8	New taxon	Species	Aveparvovirus galliform2	parvovirus gps215par1	MT138241
2024.008D	Table 8	New taxon	Species	Aveparvovirus passeriform2	Aveparvovirus bfb009ave01	MT138209
2024.008D	Table 8	New taxon	Species	Aveparvovirus passeriform3	Parvoviridae sp. isolate wwb174par01	MT138299
2024.008D	Table 8	New taxon	Species	Aveparvovirus anseriform1	mute swan feces associated aveparvovirus	MW588065
2024.008D	Table 8	New taxon	Species	Bocaparvovirus chiropteran6	bat bocavirus BtBoV/CMR/2014	MG693108
2024.008D	Table 8	New taxon	Species	Bocaparvovirus ungulate10	equine bocaparvovirus	MW915584
2024.008D	Table 8	New taxon	Species	Bocaparvovirus incertum2	ParvoviridaeDogfe322C1	OQ198159
2024.008D	Table 8	New taxon	Species	Bocaparvovirus incertum3	ParvoviridaeDogfe373C3	OQ198134
2024.008D	Table 8	New taxon	Species	Bocaparvovirus incertum4	ParvoviridaeDogfe362C9	OQ198141
2024.008D	Table 8	New taxon	Species	Dependoparvovirus anseriform2	Anser anser dependoparvovirus	MW046577
2024.008D	Table 8	New taxon	Species	Dependoparvovirus anseriform3	Dependoparvovirus zftwig01adas1	MT138326
2024.008D	Table 8	New taxon	Species	Dependoparvovirus passeriform1	Dependoparvovirus swa134par4	MT138301
2024.008D	Table 8	New taxon	Species	Dependoparvovirus passeriform2	Dependoparvovirus plw155par1	MT138277
2024.008D	Table 8	New taxon	Species	Dependoparvovirus anseriform4	Adeno-associated_virus_MHH-05-2015	KX583629
2024.008D	Table 8	New taxon	Species	Dependoparvovirus anseriform5	Dependoparvovirus zftwig05par3	MT138328
2024.008D	Table 8	New taxon	Species	Dependoparvovirus carnivoran2	ParvoviridaeDogfe340C1	OQ198157
2024.008D	Table 8	New taxon	Species	Dependoparvovirus carnivoran3	ParvoviridaeDogfe380C5	OQ198130
2024.008D	Table 8	New taxon	Species	Dependoparvovirus carnivoran4	ParvoviridaeDogfe346C1	OQ198151
2024.008D	Table 8	New taxon	Species	Dependoparvovirus carnivoran5	ParvoviridaeDogfe385C1	OQ198126
2024.008D	Table 8	New taxon	Species	Dependoparvovirus carnivoran6	ParvoviridaeDogfe383C2	OQ198128
2024.008D	Table 8	New taxon	Species	Dependoparvovirus rodent3	Myodes glareolus adeno-associated virus 1	MN242366
2024.008D	Table 8	New taxon	Species	Dependoparvovirus rodent4	Myodes glareolus adeno-associated virus 2	MN242367
2024.008D	Table 8	New taxon	Species	Protoparvovirus chiropteran2	bat parvovirus BtPk-PV/Switzerland/2019	MT815972
2024.008D	Table 8	New taxon	Species	Protoparvovirus carnivoran6	ParvoviridaeDogfe372C6	OQ198137
2024.008D	Table 8	New taxon	Species	Protoparvovirus carnivoran7	ParvoviridaeDogfe373C1	OQ198135
2024.008D	Table 8	New taxon	Species	Protoparvovirus carnivoran8	ParvoviridaeDogfe342C1	OQ198154
2024.009D	Table 9	Operation	Rank	New taxon	Exemplar	Accession
2024.009D	Table 9	New taxon	Genus	Ayintorquevirus
2024.009D	Table 9	New taxon	Genus	Sadetorquevirus
2024.009D	Table 9	New taxon	Genus	Petorquevirus
2024.009D	Table 9	New taxon	Genus	Qoptorquevirus
2024.009D	Table 9	New taxon	Species	Qoptorquevirus delphin18	torque teno Delphinidae virus 48	PP790224
2024.009D	Table 9	New taxon	Species	Qoptorquevirus delphin14	torque teno Delphinidae virus 1	PP790225
2024.009D	Table 9	New taxon	Species	Qoptorquevirus delphin22	torque teno Delphinidae virus 51	PP790227
2024.009D	Table 9	New taxon	Species	Qoptorquevirus delphin21	torque teno Delphinidae virus 52	PP790229
2024.009D	Table 9	New taxon	Species	Qoptorquevirus delphin19	torque teno Delphinidae virus 53	PP790230
2024.009D	Table 9	New taxon	Species	Qoptorquevirus delphin16	torque teno Delphinidae virus 54	PP790231
2024.009D	Table 9	New taxon	Species	Qoptorquevirus delphin20	torque teno Delphinidae virus 50	PP790232
2024.009D	Table 9	New taxon	Species	Qoptorquevirus delphin3	torque teno Delphinidae virus 40	PP790249
2024.009D	Table 9	New taxon	Species	Qoptorquevirus delphin6	torque teno Delphinidae virus 30	PP790253
2024.009D	Table 9	New taxon	Species	Qoptorquevirus delphin4	torque teno Delphinidae virus 44	PP790254
2024.009D	Table 9	New taxon	Species	Qoptorquevirus delphin2	torque teno Delphinidae virus 7	PP790255
2024.009D	Table 9	New taxon	Species	Qoptorquevirus delphin1	torque teno Delphinidae virus 45	PP790261
2024.009D	Table 9	New taxon	Species	Qoptorquevirus delphin13	torque teno Delphinidae virus 2	PP790266
2024.009D	Table 9	New taxon	Species	Qoptorquevirus delphin8	torque teno Delphinidae virus 23	PP790267
2024.009D	Table 9	New taxon	Species	Qoptorquevirus delphin7	torque teno Delphinidae virus 31	PP790268
2024.009D	Table 9	New taxon	Species	Qoptorquevirus delphin11	torque teno Delphinidae virus 4	PP790269
2024.009D	Table 9	New taxon	Species	Qoptorquevirus delphin17	torque teno Delphinidae virus 56	PP790271
2024.009D	Table 9	New taxon	Species	Qoptorquevirus delphin15	torque teno Delphinidae virus 55	PP790272
2024.009D	Table 9	New taxon	Species	Qoptorquevirus delphin10	torque teno Delphinidae virus 6	PP790279
2024.009D	Table 9	New taxon	Species	Qoptorquevirus delphin12	torque teno Delphinidae virus 3	PP790288
2024.009D	Table 9	New taxon	Species	Qoptorquevirus delphin9	torque teno Delphinidae virus 5	PP790291
2024.009D	Table 9	New taxon	Species	Qoptorquevirus delphin5	torque teno Delphinidae virus 29	PP790292
2024.009D	Table 9	New taxon	Species	Etatorquevirus felid28	torque teno felis virus LSF9_anello5	MT538050
2024.009D	Table 9	New taxon	Species	Etatorquevirus felid25	torque teno felis virus LSF12_anello3	MT538051
2024.009D	Table 9	New taxon	Species	Etatorquevirus felid26	torque teno felis virus LSF30_anello7	MT538062
2024.009D	Table 9	New taxon	Species	Etatorquevirus felid17	torque teno felis virus LSF125_anello3	MT538083
2024.009D	Table 9	New taxon	Species	Etatorquevirus felid21	torque teno felis virus LSF125_anello4	MT538084
2024.009D	Table 9	New taxon	Species	Etatorquevirus felid27	torque teno felis virus LSF129_anello1	MT538089
2024.009D	Table 9	New taxon	Species	Etatorquevirus felid24	torque teno felis virus LSF_162_anello1	MT538121
2024.009D	Table 9	New taxon	Species	Etatorquevirus felid18	torque teno felis virus LSF_170_anello1	MT538124
2024.009D	Table 9	New taxon	Species	Etatorquevirus felid22	torque teno felis virus UoA1_anello4	MT538131
2024.009D	Table 9	New taxon	Species	Etatorquevirus felid19	torque teno felis virus x262_anello3	MT538141
2024.009D	Table 9	New taxon	Species	Etatorquevirus felid20	torque teno felis virus x1523_anello3	MT538175
2024.009D	Table 9	New taxon	Species	Etatorquevirus felid35	torque teno felis virus cov_24.72173	ON556614
2024.009D	Table 9	New taxon	Species	Gimeltorquevirus ursid26	giant panda anellovirus Gpb08AV02-5	MZ357148
2024.009D	Table 9	New taxon	Species	Gimeltorquevirus ursid27	torque teno virus UTUChV/2022	OR779982
2024.009D	Table 9	New taxon	Species	Gyrovirus chauna1	gyrovirus 10	MH016740
2024.009D	Table 9	New taxon	Species	Gyrovirus anas1	gyrovirus 9	MT318123
2024.009D	Table 9	New taxon	Species	Gyrovirus anas2	avian gyrovirus 13	MT318125
2024.009D	Table 9	New taxon	Species	Iotatorquevirus ursid17	torque teno virus GB3_pi2	OP129719
2024.009D	Table 9	New taxon	Species	Ayintorquevirus ursid28	grizzly bear anellovirus 10	OP629199
2024.009D	Table 9	New taxon	Species	Pitorquevirus ursid19	Anelloviridae sp. gpa-20	ON638692
2024.009D	Table 9	New taxon	Species	Pitorquevirus ursid25	grizzly bear anellovirus 1	OP629190
2024.009D	Table 9	New taxon	Species	Pitorquevirus ursid21	grizzly bear anellovirus 2	OP629191
2024.009D	Table 9	New taxon	Species	Pitorquevirus ursid23	grizzly bear anellovirus 3	OP629192
2024.009D	Table 9	New taxon	Species	Pitorquevirus ursid24	grizzly bear anellovirus 4	OP629193
2024.009D	Table 9	New taxon	Species	Pitorquevirus ursid20	grizzly bear anellovirus 5	OP629194
2024.009D	Table 9	New taxon	Species	Pitorquevirus ursid18	grizzly bear anellovirus 6	OP629195
2024.009D	Table 9	New taxon	Species	Pitorquevirus ursid22	grizzly bear anellovirus 7	OP629196
2024.009D	Table 9	New taxon	Species	Pitorquevirus ursid29	grizzly bear anellovirus 8	OP629197
2024.009D	Table 9	New taxon	Species	Rhotorquevirus rodfelid1	torque teno felis virus UoA20_55	MT538139
2024.009D	Table 9	New taxon	Species	Thetatorquevirus ursid14	giant panda anellovirus Gpb09AV05-5	MZ357157
2024.009D	Table 9	New taxon	Species	Thetatorquevirus ursid15	giant panda anellovirus Gpb10AV02-5	MZ357160
2024.009D	Table 9	New taxon	Species	Omicrontorquevirus ursid16	grizzly bear anellovirus 9	OP629198
2024.009D	Table 9	New taxon	Species	Zayintorquevirus felid31	torque teno felis virus CCB28_anello1	MT537977
2024.009D	Table 9	New taxon	Species	Zayintorquevirus felid8	torque teno felis virus CCB29_anello1	MT537978
2024.009D	Table 9	New taxon	Species	Zayintorquevirus felid32	torque teno felis virus CCB36_anello1	MT537980
2024.009D	Table 9	New taxon	Species	Zayintorquevirus felid7	torque teno felis virus CCB53_anello1	MT537993
2024.009D	Table 9	New taxon	Species	Zayintorquevirus felid11	torque teno felis virus CCB57_anello1	MT537996
2024.009D	Table 9	New taxon	Species	Zayintorquevirus felid9	torque teno felis virus CCB61_anello1	MT537999
2024.009D	Table 9	New taxon	Species	Zayintorquevirus felid12	torque teno felis virus CLB10_LB135	MT538011
2024.009D	Table 9	New taxon	Species	Zayintorquevirus felid16	torque teno felis virus CLB11_LB94	MT538013
2024.009D	Table 9	New taxon	Species	Zayintorquevirus felid14	torque teno felis virus CLB13_LB98	MT538017
2024.009D	Table 9	New taxon	Species	Zayintorquevirus felid10	torque teno felis virus CLB16_LB44	MT538020
2024.009D	Table 9	New taxon	Species	Zayintorquevirus felid13	torque teno felis virus CLB21_LB131	MT538033
2024.009D	Table 9	New taxon	Species	Zayintorquevirus felid15	torque teno felis virus MAF5_LB135	MT538127
2024.009D	Table 9	New taxon	Species	Zayintorquevirus felid30	torque teno felis virus cov_8.67698	ON556610
2024.009D	Table 9	New taxon	Species	Zayintorquevirus felid33	torque teno felis virus cov_62.09776	ON556611
2024.009D	Table 9	New taxon	Species	Zayintorquevirus felid29	torque teno felis virus cov_16.13602	ON556612
2024.009D	Table 9	New taxon	Species	Zayintorquevirus felid34	torque teno felis virus cov_16.84873	ON556613
2024.009D	Table 10	Operation	Rank	New taxon name	Old parent taxon	New parent taxon	Old taxon name
2024.009D	Table 10	Move; rename taxon	Species	Upsilontorquevirus ursid6	Dalettorquevirus	Upsilontorquevirus	Dalettorquevirus ursid6
2024.009D	Table 10	Move; rename taxon	Species	Sadetorquevirus hominid8	Hetorquevirus	Sadetorquevirus	Hetorquevirus hominid8
2024.009D	Table 10	Move; rename taxon	Species	Sadetorquevirus hominid7	Hetorquevirus	Sadetorquevirus	Hetorquevirus hominid7
2024.009D	Table 10	Move; rename taxon	Species	Petorquevirus ixodi1	Thetatorquevirus	Petorquevirus	Thetatorquevirus ixodi1
2024.009D	Table 10	Move; rename taxon	Species	Petorquevirus canid1	Thetatorquevirus	Petorquevirus	Thetatorquevirus canid1
2024.009D	Table 10	Move; rename taxon	Species	Petorquevirus viver4	Thetatorquevirus	Petorquevirus	Thetatorquevirus viver4
2024.009D	Table 11	Operation	Rank	Abolished taxon name
2024.009D	Table 11	Abolish taxon	Genus	Dalettorquevirus
2024.010D	Table 12	Operation	Rank	New taxon name	Exemplar	Accession
2024.010D	Table 12	New taxon	Realm	Singelaviria
2024.010D	Table 12	New taxon	Kingdom	Abadenavirae
2024.010D	Table 12	New taxon	Phylum	Produgelaviricota
2024.010D	Table 12	New taxon	Class	Belvinaviricetes
2024.010D	Table 12	New taxon	Subphylum	Prepoliviricotina
2024.010D	Table 12	New taxon	Subphylum	Polisuviricotina
2024.010D	Table 12	New taxon	Class	Pharingeaviricetes
2024.010D	Table 12	New taxon	Class	Aquintoviricetes
2024.010D	Table 12	New taxon	Order	Archintovirales
2024.010D	Table 12	New taxon	Family	Phypoliviridae
2024.010D	Table 12	New taxon	Genus	Tetrivirus
2024.010D	Table 12	New taxon	Species	Tetrivirus crimaeaense	Tetraselmis viridis virus S1	HQ332143
2024.010D	Table 12	New taxon	Class	Mriyaviricetes
2024.010D	Table 13	Operation	Rank	Taxon name	Old parent taxon	New parent taxon
2024.010D	Table 13	Move taxon	Kingdom	Helvetiavirae	Varidnaviria	Singelaviria
2024.010D	Table 13	Move taxon	Class	Ainoaviricetes	Preplasmiviricota	Produgelaviricota
2024.010D	Table 13	Move taxon	Order	Atroposvirales	Tectiliviricetes	Belvinaviricetes
2024.010D	Table 13	Move taxon	Order	Belfryvirales	Tectiliviricetes	Belvinaviricetes
2024.010D	Table 13	Move taxon	Order	Coyopavirales	Tectiliviricetes	Belvinaviricetes
2024.010D	Table 13	Move taxon	Order	Vinavirales	Tectiliviricetes	Belvinaviricetes
2024.010D	Table 13	Move taxon	Family	Autolykiviridae	Tectiliviricetes	Vinavirales
2024.010D	Table 13	Move taxon	Class	Tectiliviricetes	Preplasmiviricota	Prepoliviricotina
2024.010D	Table 13	Move taxon	Order	Rowavirales	Tectiliviricetes	Pharingeaviricetes
2024.010D	Table 13	Move taxon	Class	Polintoviricetes	Preplasmiviricota	Polisuviricotina
2024.010D	Table 13	Move taxon	Family	Yaraviridae	Bamfordvirae	Mriyaviricetes
2024.010D	Table 14	Operation	Rank	New taxon name	Old parent taxon	New parent taxon	Old taxon name
2024.010D	Table 14	Move; rename taxon	Class	Virophaviricetes	Preplasmiviricota	Polisuviricotina	Maveriviricetes
2024.010D	Table 14	Move; rename taxon	Family	Eupolintoviridae	Orthopolintovirales	Amphintovirales	Adintoviridae
2024.010D	Table 14	Move; rename taxon	Order	Amphintovirales	Polintoviricetes	Polintoviricetes	Orthopolintovirales
2024.010D	Table 15	Operation	Rank	New taxon name	Previous taxon name
2024.010D	Table 15	Rename taxon	Species	Asfivirus haemorrhagiae	African swine fever virus
2024.012D	Table 16	Operation	Rank	New taxon name
2024.012D	Table 16	New taxon	Phylum	Commensaviricota
2024.012D	Table 16	New taxon	Class	Cardeaviricetes
2024.012D	Table 16	New taxon	Order	Sanitavirales
2024.012D	Table 17	Operation	Rank	Taxon name	Old parent taxon	New parent taxon
2024.012D	Table 17	Move taxon	Family	Anelloviridae		Sanitavirales
2024.013D	Table 18	Operation	Rank	New taxon name	Previous taxon name
2024.013D	Table 18	Rename taxon	Species	Semotivirus mooseanophelae	Anopheles gambiae Moose virus
2024.013D	Table 18	Rename taxon	Species	Semotivirus tamyantheraeae	Antheraea semotivirus Tamy
2024.013D	Table 18	Rename taxon	Species	Semotivirus tasascaridis	Ascaris lumbricoides Tas virus
2024.013D	Table 18	Rename taxon	Species	Semotivirus paobombycis	Bombyx mori Pao virus
2024.013D	Table 18	Rename taxon	Species	Semotivirus certredecimum	Caenorhabditis elegans Cer13 virus
2024.013D	Table 18	Rename taxon	Species	Semotivirus beldrosophilae	Drosophila melanogaster Bel virus
2024.013D	Table 18	Rename taxon	Species	Semotivirus roodrosophilae	Drosophila melanogaster Roo virus
2024.013D	Table 18	Rename taxon	Species	Semotivirus maxdrosophilae	Drosophila semotivirus Max
2024.013D	Table 18	Rename taxon	Species	Semotivirus ninjadrosophilae	Drosophila simulans Ninja virus
2024.013D	Table 18	Rename taxon	Species	Semotivirus sinbadschistosomae	Schistosoma semotivirus Sinbad
2024.013D	Table 18	Rename taxon	Species	Semotivirus suzutakifugu	Takifugu rubripes Suzu virus
